# Supplementary material for: New Insights on Primary and Secondary Metabolite Contents of Seven Italian Wild Food Plants with Medicinal Applications: A Comparative Study
Source: Plants (Basel). 2023 Sep 5;12(18):3180. doi: 10.3390/plants12183180 (PMC10537336; doi:10.3390/plants12183180)
Supplement: Supplementary file 1 [file plants-12-03180-s001.zip]

Archive with 1 entries (1 files):
- Supplementary Figures and Table Monari et al rev 1.pdf
